# Supplementary material for: The Fragility Index of Randomized Controlled Trials for Preterm Neonates
Source: Front Pediatr. 2022 May 9;10:876366. doi: 10.3389/fped.2022.876366 (PMC9124941; doi:10.3389/fped.2022.876366)
Supplement: Supplementary file 1 [file Table_1.XLSX]

## Sheet: Supplementary Table 1
Supplementary Table 1 Fragility index and eligible trials
Author	Title	Outcome	Outcome description	Control Events	Control Size	Intervention Events	Intervention Size	Fragility Index	Fragility Quotient
Hallman et al. 1986	Respiratory distress syndrome and inositol supplementation in preterm infants	secondary	Death or bronchopulmonary dysplasia or both	19	37	9	37	1	0.0135
Merritt et al. 1986	Prophylactic treatment of very premature infants with human surfactant	primary	Death (≦28 day)	15	29	5	31	3	0.05
Faix et al. 1988	A randomized, controlled trial of parenteral clindamycin in neonatal necrotizing enterocolitis	secondary	Stricture requiring surgical resection	1	18	6	15	1	0.0303
Morley et al. 1988	Randomized trial of artificial surfactant (ALEC) given at birth to babies from 23 to 34 weeks gestation	primary	Intraventricular haemorrhage	29	164	13	163	3	0.0092
The HIFI Study Group. 1989	High-frequency oscillatory ventilation compared with conventional mechanical ventilation in the treatment of respiratory failure in preterm infants	secondary	Crossover rate from mechanical to high-frequency ventilation	60	346	85	327	8	0.0119
Corbet et al. 1991	Decreased mortality rate among small premature infants treated at birth with a single dose of synthetic surfactant: a multicenter controlled trial. American Exosurf Pediatric Study Group 1	primary	Death by 28 days	44	202	27	208	3	0.0073
Corbet et al. 1991	Reduced mortality in small premature infants treated at birth with a single dose of synthetic surfactant	primary	Death by 28 days	14	104	4	95	1	0.005
Kendig et al. 1991	A comparison of surfactant as immediate prophylaxis and as rescue therapy in newborns of less than 30 weeks' gestation	primary	Overall survival	195	244	206	235	3	0.0063
Gortner et al. 1992	Early treatment of respiratory distress syndrome with bovine surfactant in very preterm infants: a multicenter controlled clinical trial	primary	Bronchopulmonary dysplasia	14	35	26	34	5	0.0725
Stevenson et al. 1992	Controlled trial of a single dose of synthetic surfactant at birth in premature infants weighing 500 to 699 grams. The American ExosurfNeonatal Study Group I	secondary	Pneumothorax	25	109	11	106	3	0.014
Gortner et al. 1994	High-dose versus low-dose bovine surfactant treatment in very premature infants	secondary	Pulmonary interstitial emphysema	16	48	6	42	1	0.0111
Tapia et al. 1998	The effect of early dexamethasone administration on bronchopulmonary dysplasia in preterm infants with respiratory distress syndrome	primary	O2 at 36 weeks	12	54	3	55	2	0.0183
Thome et al. 1999	Randomized comparison of high-frequency ventilation with high-rate intermittent positive pressure ventilation in preterm infants with respiratory failure	primary	Air leaks (total)	44	144	59	140	1	0.0035
Verder et al. 1999	Nasal continuous positive airway pressure and early surfactant therapy for respiratory distress syndrome in newborns of less than 30 weeks' gestation	primary	Mechanical ventilation and/or death <7 days,	17	27	7	33	5	0.0833
Kaufman et al. 2001	Fluconazole prophylaxis against fungal colonization and infection in preterm infants	primary	Any fungal species (skin)	24	50	10	50	4	0.04
Johnson et al. 2002	High-frequency oscillatory ventilation for the prevention of chronic lung disease of prematurity	secondary	Pulmonary hemorrhage (requiring change in ventilator settings)	37	133	23	146	3	0.0108
Schreiber et al. 2003	Inhaled nitric oxide in premature infants with the respiratory distress syndrome	primary	Death or chronic lung disease	65	102	51	105	2	0.0097
Dani et al. 2004	Early extubation and nasal continuous positive airway pressure after surfactant treatment for respiratory distress syndrome among preterm infants <30 weeks' gestation	primary	Mechanical ventilation at 7 day	6	14	0	13	1	0.037
Gournay et al. 2004	Prophylactic ibuprofen versus placebo in very premature infants: a randomised, double-blind, placebo-controlled trial	primary	Surgical ligation of patent ductus arteriosus	6	66	0	66	1	0.0076
Hammoud et al. 2004	Randomized clinical trial comparing two natural surfactant preparations to treat respiratory distress syndrome	secondary	Postnatal use of steroids	26	54	13	55	3	0.0275
Steer et al. 2004	High dose caffeine citrate for extubation of preterm infants: a randomised controlled trial	primary	Extubation failure	36	121	17	113	5	0.0214
Doyle et al. 2006	Low-dose dexamethasone facilitates extubation among chronically ventilator-dependent infants: a multicenter, international, randomized,controlled trial	primary	Failure to extubate by day 3	33	34	23	35	5	0.0725
Mercer et al. 2006	Delayed cord clamping in very preterm infants reduces the incidence of intraventricular hemorrhage and late-onset sepsis: a randomized,controlled trial	secondary	Sepsis	8	36	1	36	1	0.0139
Bonsante et al. 2007	Early low-dose hydrocortisone in very preterm infants: a randomized, placebo-controlled trial	primary	O2-free survival	8	25	16	25	1	0.02
Parikh et al. 2007	Fluconazole prophylaxis against fungal colonization and invasive fungal infection in very low birth weight infants	secondary	Total babies–fresh fungal colonization	18	60	5	60	4	0.0333
Patel et al. 2007	Efficacy of breast milk gastric lavage in preterm neonates	primary	Sepsis	22	40	12	40	1	0.0125
Schmidt et al. 2007	Long-term effects of caffeine therapy for apnea of prematurity	primary	Cerebral palsy	66	901	40	909	6	0.0033
Lin et al. 2008	Oral probiotics prevent necrotizing enterocolitis in very low birth weight preterm infants: a multicenter, randomized, controlled trial	primary	Death or necrotizing enterocolitis	20	217	4	217	5	0.0115
Carlo et al. 2010	Target ranges of oxygen saturation in extremely preterm infants	primary	Severe retinopathy of prematurity	41	475	91	509	22	0.0224
Finer et al. 2010	Early continuous positive airway pressure (CPAP) versus surfactant in extremely preterm infants	secondary	Survival without need for high-frequency or conventional ventilation at 7 days	318	652	362	655	7	0.0054
Lee et al. 2010	Effect of furosemide on ductal closure and renal function in indomethacin-treated preterm infants during the early neonatal period	secondary	Acute renal failure	3	29	20	34	7	0.1111
Violaris et al. 2010	Comparison of fluconazole and nystatin oral suspensions for prophylaxis of systemic fungal infection in very low birthweight infants	secondary	Deaths at any time during study	6	42	0	38	1	0.0125
Ballard et al. 2011	Use of azithromycin for the prevention of bronchopulmonary dysplasia in preterm infants: a randomized, double-blind, placebo controlledtrial	secondary	Bacterial infection (urine)	23	109	12	111	1	0.0045
Göpel et al. 2011	Avoidance of mechanical ventilation by surfactant treatment of spontaneously breathing preterm infants (AMV): an open-label, randomised, controlled trial	primary	Any mechanical ventilation	51	112	30	108	5	0.0227
Alsweiler et al. 2012	Tight glycemic control with insulin in hyperglycemic preterm babies: a randomized controlled trial	secondary	Hypoglycemia (<2.6 mmol/L)	12	45	25	43	4	0.0455
Ramanathan et al. 2012	Nasal intermittent positive pressure ventilation after surfactant treatment for respiratory distress syndrome in preterm infants <30 weeks' gestation: a randomized, controlled trial	secondary	Primary extubation by 7 days of age	43	57	49	53	2	0.0182
Salvo et al. 2012	First intention high-frequency oscillatory and conventional mechanical ventilation in premature infants without antenatal glucocorticoid prophylaxis	primary	Reintubation	11	39	2	39	2	0.0256
McCarthy et al. 2013	A randomized trial of exothermic mattresses for preterm newborns in polyethylene bags	primary	Admission rectal temperature 36.5–37.5°C	27	35	15	37	6	0.0833
Tagare et al. 2013	Bubble CPAP versus ventilator CPAP in preterm neonates with early onset respiratory distress--a randomized controlled trial	primary	Completed CPAP successfully	36	57	47	57	1	0.0088
Terrin et al. 2013	Zinc supplementation reduces morbidity and mortality in very-low-birth-weight preterm neonates: a hospital-based randomized, placebo-controlled trial in an industrialized country	primary	Late-onset sepsis or necrotizing enterocolitis or Bronchopulmonary dysplasia or periventricular leucomalacia or retinopathy of prematurity	40	96	26	97	1	0.0052
Verder et al. 2013	Early surfactant guided by lamellar body counts on gastric aspirate in very preterm infants	secondary	Supplementary oxygen on day 28 (survivors, gestational age 26–29 weeks)	64	174	42	162	2	0.006
Benjamin et al. 2014	Effect of fluconazole prophylaxis on candidiasis and mortality in premature infants: a randomized clinical trial	secondary	Candidiasis before hospital discharge	19	173	8	188	2	0.0055
Buzzella et al. 2014	A randomized controlled trial of two nasal continuous positive airway pressure levels after extubation in preterm infants	primary	Re-intubation within 96 h	18	47	8	46	1	0.0108
Oncel et al. 2014	Lactobacillus Reuteri for the prevention of necrotising enterocolitis in very low birthweight infants: a randomised controlled trial	secondary	Proven sepsis	19	200	6	200	3	0.0075
Patole et al. 2014	Effect of Bifidobacterium breve M-16V supplementation on fecal bifidobacteria in preterm neonates--a randomised double blind placebo controlled trial	primary	Colonised (bifidobacterium breve)	2	66	29	74	14	0.1
Sun et al. 2014	High-frequency oscillatory ventilation versus synchronized intermittent mandatory ventilation plus pressure support in preterm infantswith severe respiratory distress syndrome	primary	Death	13	179	4	177	1	0.0028
Bassler et al. 2015	Early Inhaled Budesonide for the Prevention of Bronchopulmonary Dysplasia	primary	Survival with bronchopulmonary dysplasia	138	363	101	363	11	0.0152
Bozdağ et al. 2015	Comparison of two natural surfactants for pulmonary hemorrhage in very low-birth-weight infants: a randomized controlled trial	secondary	Intraventricular hemorrhage (> grade 2)	7	21	1	21	1	0.0238
Nakhshab et al. 2015	Comparison of the effect of surfactant administration during nasal continuous positive airway pressure with that of nasal continuous positive airway pressure alone on complications of respiratory distress syndrome: a randomized controlled study	secondary	Rescue surfactant	7	30	0	30	1	0.0167
Thome et al. 2015	Permissive hypercapnia in extremely low birthweight infants (PHELBI): a randomised controlled multicentre trial	secondary	Necrotising enterocolitis ≥ grade 2	8	180	20	179	2	0.0056
Kirpal et al. 2016	Prophylactic fluconazole in very low birth weight infants admitted to neonatal intensive care unit: randomized controlled trial	primary	Invasive fungal infection	16	37	8	38	1	0.0133
Roberts et al. 2016	Nasal High-Flow Therapy for Primary Respiratory Support in Preterm Infants	primary	Treatment failure within 72 h	38	286	71	278	15	0.0266
Say et al. 2016	Binasal Prong versus Nasal Mask for Applying CPAP to Preterm Infants: A Randomized Controlled Trial	secondary	Moderate and severe bronchopulmonary dysplasia	2	74	11	75	2	0.0134
Sharma et al. 2016	The effect of kangaroo ward care in comparison with "intermediate intensive care" on the growth velocity in preterm infant with birth weight <1100 g: randomized control trial	secondary	Apnea	15	70	5	71	2	0.0142
Song et al. 2016	Recombinant human erythropoietin improves neurological outcomes in very preterm infants	primary	Disability	57	304	22	309	18	0.0294
Lin et al. 2017	Randomized Trial to Compare Renal Function and Ductal Response between Indomethacin and Ibuprofen Treatment in Extremely Low Birth Weight Infants	primary	Significant decreases in urine output	15	71	30	73	3	0.0208
McGrory et al. 2018	A Randomized Trial of Conditioned or Unconditioned Gases for Stabilizing Preterm Infants at Birth	primary	Hypothermia (<36.5°C)	61	141	36	132	6	0.022
Murki et al. 2018	High-Flow Nasal Cannula versus Nasal Continuous Positive Airway Pressure for Primary Respiratory Support in Preterm Infants with Respiratory Distress: A Randomized Controlled Trial	primary	Treatment failure within 72 h	11	139	35	133	12	0.0441
Phelps et al. 2018	Effects of Myo-inositol on Type 1 Retinopathy of Prematurity Among Preterm Infants <28 Weeks' Gestational Age: A Randomized Clinical Trial	primary	Type 1 retinopathy of prematurity or death before determination of retinopathy of prematurity outcome	66	320	91	313	5	0.0079
Curley et al. 2019	Randomized Trial of Platelet-Transfusion Thresholds in Neonates	primary	Death or major bleeding episode through trial day 28	61	329	85	324	4	0.0061
Kamlin et al. 2019	A randomized trial of oropharyngeal airways to assist stabilization of preterm infants in the delivery room	primary	Any obstruction	44	69	54	67	1	0.0074
Onland et al. 2019	Effect of Hydrocortisone Therapy Initiated 7 to 14 Days After Birth on Mortality or Bronchopulmonary Dysplasia Among Very Preterm Infants Receiving Mechanical Ventilation: A Randomized Clinical Trial	secondary	Failure to extubate after start of study medication in survivors (day 3)	170	183	146	173	4	0.0112
Nandakumar et al. 2020	Exclusive Breast Milk vs. Hybrid Milk Feeding for Preterm Babies-A Randomized Controlled Trial Comparing Time to Full Feeds	secondary	Exclusive breastmilk fed at discharge	30	59	40	54	3	0.0265
Rundjan et al. 2020	Oral nystatin prophylaxis to prevent systemic fungal infection in very low birth weight preterm infants: a randomized controlled trial	primary	Fungal colonization	27	48	14	47	3	0.0316
Schindler et al. 2021	Early PARacetamol (EPAR) Trial: A Randomized Controlled Trial of Early Paracetamol to Promote Closure of the Ductus Arteriosus in Preterm Infants	primary	Any intervention for left pulmonary artery up to 5 days	17	29	6	29	3	0.0517
Vento et al. 2021	Lung recruitment before surfactant administration in extremely preterm neonates with respiratory distress syndrome (IN-REC-SUR-E): a randomised, unblinded, controlled trial	primary	Mechanical ventilation in the first 72 h of life	60	111	43	107	1	0.0046
